# Supplementary material for: Computational Insights and In Vitro Validation of Antibacterial Potential of Shikimate Pathway-Derived Phenolic Acids as NorA Efflux Pump Inhibitors
Source: Molecules. 2022 Apr 18;27(8):2601. doi: 10.3390/molecules27082601 (PMC9031328; doi:10.3390/molecules27082601)
Supplement: Supplementary file 1 [file molecules-27-02601-s001.zip]

Archive with 1 entries (1 files):
- molecules-1580421-supplementary .pdf
